# Supplementary material for: Automated HER2 Scoring with Uncertainty Quantification Using Lensfree Holography and Deep Learning
Source: BME Front. 2026 Jun 16;7:0278. doi: 10.34133/bmef.0278 (PMC13269775; doi:10.34133/bmef.0278)
Supplement: Supplementary 1 — Figs. S1 to S7 Movie S1 [file bmef.0278.f1.zip]

Archive with 2 entries (2 files):
- Lensless_HER2_SI_vR vF_TBS CLEAN.pdf
- Sup_video_S1.mp4
